# Supplementary material for: Estimation of Psychological Distress in Japanese Youth Through Narrative Writing: Text-Based Stylometric and Sentiment Analyses
Source: JMIR Form Res. 2021 Aug 12;5(8):e29500. doi: 10.2196/29500 (PMC8391726; doi:10.2196/29500)
Supplement: Multimedia Appendix 1 [file formative_v5i8e29500_app1.xlsx]

## Sheet: English
	Type token ratio		Ration of happiness related word
	Highest	Lowest	Highest	Lowest
Youth	Rain-soaked hair is a sexy thing to write, but I've never actually seen it dripping with water in such a lustrous way. I pulled a bath towel out of the dryer and tossed it to her, who was wet and begging for a towel. She wiped herself down with a very masculine gesture, then, frustrated at having to take off her heels, scratched her heels on the doorstep and threw them away. I laughed and put the…	I am a dog. A dog is alive. I greet my master every morning, I am fed and I drink water. But there is something important missing. That's for the master to make me smile. But I know. It is my happiness to make my master happy. That's right. It's true. The pleasure Master gives me in my life is his, not mine to make me happy. But I am not sad, because I have my buddy the hamster next to me. I talk…	"Good morning, Dorothy." It was as sweet as candy. It's as warm as the sun. It's fluffy like a teddy bear. "Good morning, Dad." It was...it...it...What was it again? Oh, I've forgotten. "Go and wash your face, Dorothy. Your breakfast is getting cold. " "Yes, I'll wash my face" I crawled out of bed like a caterpillar and washed my face, and then it was time for a lovely breakfast. "Dorothy, do you…	The story began as if it was about to end. No one around them knew that they were attracted to each other as two people, a man and a woman, were torn apart. He is in his fourth year at university and has been working part-time without finding a job. He is in his fourth year at university and has been working part-time without finding a job. He would like to find a job as soon as possible, but he …
Adult	Walking along the mountain path, we are tired and need a rest. We were sitting in a pavilion, breathing and drinking tea. While I was enjoying the view, a person came diagonally across from me. The man was huffing and puffing and pulling out a water bottle. When he had settled down, he spoke to me. Here's some candy for you. It's a good season to walk in the cooler weather. We talked about autumn…	There are four men and four women who live together in a strange way. A and B are men, C and D are women. A owns the house and pays all the bills. A is having an affair with C and D. B is not having an affair with anyone. We don't know what's going on in B's mind, but he doesn't seem to be looking for a woman. So why is he living with her? Well, there are other reasons. C and D are in love with A…	One day there was an old woman and an old man. The grandmother always went to the field to grow vegetables. In the summer, she enjoyed growing tomatoes, cucumbers, okura, peppers and many other kinds of vegetables. In the winter, she enjoyed growing the vegetables of the season, such as radishes, Chinese cabbage and broccoli. The vegetables were very tasty. Grandma was very happy. Grandpa was alw…	Swirling thunderclouds. A flash of lightning in the middle of a storm. With a roar of thunder, a hole about an email in diameter appears in the earth. I look into the hole and see something stirring in the blackness. A moaning "Uh-uh". Something is approaching. Something is crawling out of the hole towards the ground. But somehow, despite the fear and the eeriness, there was also something sad an…

## Sheet: Japanese(original)
	Type token ratio		Ration of happiness related word
	Highest	Lowest	Highest	Lowest
Youth	雨に濡れた髪、なんて書くと色っぽいけど、実際そこまで艶やかな雰囲気で水が滴ってるとこを見たことはない。 濡れ鼠でタオルを催促する彼女に、乾燥機からバスタオルを抜いて投げ渡した。 実に男らしい所作でガシガシと全身を拭く彼女は、ヒールを脱ぐのももどかしいとばかりに、玄関の上がり口にかかとを引っ掻けて脱ぎ捨てた。行儀悪く横倒しになったヒールを、私は苦笑いしつつ下駄箱に仕舞ってやる。 「先にシャワー？」 「うん」 スーツを脱皮したみたいに廊下に点々と放置して、彼女は脱衣所に入った。それを拾ってハンガーにかけるのが私の役目だ。 ふと、スカートの尻ポケットから名刺がはみ出ているのが見えた。 知らない会社の、知らない名前だった。 「ねえ、この人誰？」 呼びかけるが、シャワーが浴室をしっちゃかめっちゃかに叩く音が、雨に交じって聞こえるだけだった。 私にそのとき、よこしまな考えや嫉妬心のようなものが無かっ…	わたしは犬だ。犬は生きているのだ。飼い犬は毎朝ご主人様を迎え餌を貰い水を飲む。でも大切なことが足りない。それはご主人様が僕を笑顔にすることだ。でもわかってる。 飼い主様の幸せを願う事が僕の幸せなのだ。そうなのだ。やはりそうなのだ。僕の人生の中にご主人様から与えられる喜びはご主人様のものであり僕の幸せを願ってのものではないのだ。でも僕は悲しくなんてない。隣には相棒のハムスターがいるからだ。その相棒のハムスターとご主人様の外出中に2人でたわいもない話をするのだ。それが僕の幸せ。僕は犬だ。僕の名前はヘブン。クランニ。マッカール。そして相棒名前は八一。いつか君のもとにも僕の名前が届きます様に。ヘブン。クラン二。マッカール。だぁーいすき。 (0.386)	「おはよう、ドロシー」 それは、キャンディーみたいに甘くって。 それは、お日様みたいに温かくって。 それは、テディベアみたいにふわふわで。 「おはよう、ぱぱ」 それは、それは、それは。 あれ、何だったっけ。ああ、忘れちゃった。 「顔を洗っておいで、ドロシー。朝ご飯が冷めてしまうよ。」 「うん、かおあらう。ごはんたべる」 ぬくぬくベッドからもぞもぞ芋虫みたいに這い出て、バシャバシャ顔を洗ったら、すてきな朝ご飯の時間。 「ドロシー、オレンジかミルクどっちがいい？」 「オレンジがいいなあ」 「オレンジね。はい、どうぞ」 「ありがとう、パパ」 目覚めの一杯は甘酸っぱいオレンジ。お休みの時はミルク。いつだって同じだけど、パパはいつだって聞いてくれる。ドロシー、どっちがいい？って。 「焼きたてトーストをどうぞ」 「おいしそうだね、パパ」 これもお決まり。朝はトースト、ジャムはいちご。パパはレモンジャ…	その物語は終わりを告げるかのように始まった。 男女の二人が切り裂かれるように二人は惹かれあっていくことを周りの人は誰も知らなかった。 彼は大学四年生で就職も決まらないままアルバイトを続けている。 早く就職を決めたいところだが中々内定をもらえず心の落ち着きがほしいところだ。 対する彼女も大学四年生で、就職試験は終わり内定をもらっている。そのため、早く彼氏には内定を取ってほしいところだ。 もし彼氏が内定をもらえなかったら二人は別れを告げることになっているが、この時期は本当に大事である。 しかし、とろとろと彼氏はアルバイトばかりしている。どうしたものか、今後が不安だ。(0.072)
Adult	山道をウォーキングするなか、疲れてひときゅうけい 東屋で呼吸を整えお茶をのんでいる のんびり景色を眺めていると、斜め向かいに人がやってきた はあはあいいながら水筒をとりだした 落ち着いたところで話しかけられた 飴どうぞ 涼しくなって歩くのいい季節ですね 紅葉や木の実の話で盛り上がった 一息ついてまた山頂をめざす 一緒にすすんだ なにか心地がいい(0.733)	奇妙な同居をしている四人の男女がいる。AとBが男でCとDが女である。家はAの所有だ。生活費は全てがAが負担している。AはCとDと男女関係がある。Bはだれとも男女関係はない。しかし、一緒に住んでいる。Bの心の中は見えないが、女性が目当てではなさそうだ。では、なぜ同居しているのか、どうも他の理由がありそうだ。それは、おいおいと調べるにしても、CとDはAを愛している。お互いライバルだ。上面の会話しかない。Aはいったい、二人の女性を同居させて何をどうしようとしているのか。ここから物語が始まる(0.376)	ある日あるところにおばあさんとおじいさんが、いました。おばあさんはいつも畑に行き野菜つくりを一生懸命やっていました。夏は、トマトきゆうりおくらピーマンといろんな種類を作ってたのしんでいました。冬には、だいこんはくさいブロッコリー等季節におおじたやさいを作りたのしんでいました。たいへん美味しい野菜でした。おばあさんは、たいへん満足でした。おじいさんは、いつも果物の手入れで忙しく楽しい日々を過ごしていました。二人とも幸せでした。(0.629)	渦巻く雷雲。暴風雨の中に一筋の閃光が。轟く雷鳴とともに大地に現れた直径1メール程の穴。穴を覗くと漆黒の闇の中に何かが蠢いている。「う、う」といううめき声。何かが近づいてくる。穴から地上に向かって何かが這い出てくるのだ。しかし何故かそれは恐怖と不気味さはあるものの、一抹の悲哀と清々しさをも感じさせる何かがあった。いったい何者なのか。いや何者でもないのか。人間ではないのかもしれない。人知を越えた何かが生まれようとしている。(0.029)
